# Supplementary material for: Comparative humoral profiles in mpox cases, survivors, and vaccinated individuals reveal correlates of protection against MPXV
Source: Cell Rep Med. 2025 Dec 8;6(12):102483. doi: 10.1016/j.xcrm.2025.102483 (PMC12765839; doi:10.1016/j.xcrm.2025.102483)
Supplement: Table S1. Neutralizing titers against MPXV were determined from pooled plasma samples, related to Figure 6 [file mmc2.xlsx]

## Sheet: table S1
Table S1. Detailed information regarding participants enrolled in this study. Related to Table 1.
Sample	Gender	Age	HIV infection
HD-1	Female	30	ND
HD-2	Female	36	ND
HD-3	Female	32	ND
HD-4	Female	33	ND
HD-5	Female	34	ND
HD-6	Female	31	ND
HD-7	Female	34	ND
HD-8	Female	32	ND
HD-9	Female	37	ND
HD-10	Female	27	ND
HD-11	Female	24	ND
HD-12	Female	34	ND
HD-13	Female	33	ND
HD-14	Female	34	ND
HD-15	Male	28	ND
HD-16	Male	41	ND
HD-17	Female	29	ND
HD-18	Female	36	ND
HD-19	Female	26	ND
HD-20	Female	31	ND
HD-21	Female	30	ND
HD-22	Male	35	ND
HD-23	Female	28	ND
HD-24	Female	31	ND
HD-25	Female	36	ND
HD-26	Female	34	ND
HD-27	Female	28	ND
HD-28	Female	36	ND
HD-29	Male	27	ND
HD-30	Female	38	ND
HD-31	Male	34	ND
vaccinee-1	Female	54	ND
vaccinee-2	Male	55	ND
vaccinee-3	Male	52	ND
vaccinee-4	Male	52	ND
vaccinee-5	Female	53	ND
vaccinee-6	Male	59	ND
vaccinee-7	Female	51	ND
vaccinee-8	Male	58	ND
vaccinee-9	Female	50	ND
vaccinee-10	Male	59	ND
vaccinee-11	Male	51	ND
vaccinee-12	Female	50	ND
vaccinee-13	Female	53	ND
vaccinee-14	Female	50	ND
vaccinee-15	Female	53	ND
vaccinee-16	Female	50	ND
vaccinee-17	Male	52	ND
vaccinee-18	Female	58	ND
vaccinee-19	Female	50	ND
vaccinee-20	Female	51	ND
vaccinee-21	Female	50	ND
vaccinee-22	Female	50	ND
vaccinee-23	Female	54	ND
vaccinee-24	Male	53	ND
vaccinee-25	Female	51	ND
vaccinee-26	Female	50	ND
vaccinee-27	Male	55	ND
vaccinee-28	Female	54	ND
vaccinee-29	Female	51	ND
vaccinee-30	Female	59	ND
vaccinee-31	Male	59	ND
vaccinee-32	Female	51	ND
vaccinee-33	Female	56	ND
vaccinee-34	Female	54	ND
vaccinee-35	Female	51	ND
vaccinee-36	Female	47	ND
vaccinee-37	Female	48	ND
vaccinee-38	Male	44	ND
vaccinee-39	Male	44	ND
vaccinee-40	Female	45	ND
vaccinee-41	Female	57	ND
vaccinee-42	Female	53	ND
vaccinee-43	Male	60	ND
vaccinee-44	Male	61	ND
vaccinee-45	Female	61	ND
vaccinee-46	Female	68	ND
vaccinee-47	Female	58	ND
vaccinee-48	Male	74	ND
vaccinee-49	Female	67	ND
vaccinee-50	Male	69	ND
vaccinee-51	Female	68	ND
vaccinee-52	Male	67	ND
vaccinee-53	Female	61	ND
vaccinee-54	Male	66	ND
vaccinee-55	Female	66	ND
vaccinee-56	Male	70	ND
vaccinee-57	Male	60	ND
vaccinee-58	Female	60	ND
vaccinee-59	Female	61	ND
vaccinee-60	Male	62	ND
vaccinee-61	Male	63	ND
vaccinee-62	Male	65	ND
vaccinee-63	Male	77	ND
vaccinee-64	Female	74	ND
vaccinee-65	Male	70	ND
vaccinee-66	Female	50	ND
vaccinee-67	Male	50	ND
vaccinee-68	Female	51	ND
vaccinee-69	Male	52	ND
vaccinee-70	Male	52	ND
vaccinee-71	Female	53	ND
vaccinee-72	Male	54	ND
vaccinee-73	Female	55	ND
vaccinee-74	Female	56	ND
vaccinee-75	Male	57	ND
vaccinee-76	Female	58	ND
vaccinee-77	Female	59	ND
vaccinee-78	Male	59	ND
vaccinee-79	Male	60	ND
vaccinee-80	Male	61	ND
vaccinee-81	Female	62	ND
vaccinee-82	Female	62	ND
vaccinee-83	Female	63	ND
vaccinee-84	Female	64	ND
vaccinee-85	Male	65	ND
vaccinee-86	Male	65	ND
vaccinee-87	Male	66	ND
vaccinee-88	Female	67	ND
vaccinee-89	Male	68	ND
vaccinee-90	Male	69	ND
vaccinee-91	Female	70	ND
vaccinee-92	Female	71	ND
vaccinee-93	Male	72	ND
vaccinee-94	Female	73	ND
vaccinee-95	Male	73	ND
vaccinee-96	Male	74	ND
vaccinee-97	Male	75	ND
vaccinee-98	Male	76	ND
vaccinee-99	Male	77	ND
vaccinee-100	Female	78	ND
vaccinee-101	Female	79	ND
vaccinee-102	Female	79	ND
vaccinee-103	Male	80	ND
vaccinee-104	Male	82	ND
vaccinee-105	Female	82	ND
vaccinee-106	Male	83	ND
vaccinee-107	Male	84	ND
vaccinee-108	Male	84	ND
vaccinee-109	Male	84	ND
vaccinee-110	Female	86	ND
vaccinee-111	Male	86	ND
vaccinee-112	Female	86	ND
vaccinee-113	Female	87	ND
vaccinee-114	Female	88	ND
vaccinee-115	Male	92	ND
Case-1	Male	32	Negative
Case-2	Male	45	Negative
Case-3	Male	25	Negative
Case-4	Male	32	Postive
Case-5	Male	26	Postive
Case-6	Male	44	Negative
Case-7	Male	25	Postive
Case-8	Male	26	Negative
Case-9	Male	43	Negative
Case-10	Male	30	Negative
Case-11	Male	29	Negative
Case-12	Male	26	Postive
Case-13	Male	26	Negative
Case-14	Male	18	Negative
Case-15	Male	35	ND
Case-16	Male	27	Negative
Case-17	Male	40	Negative
Case-18	Male	29	Negative
Case-19	Male	31	Postive
Case-20	Male	23	Negative
Case-21	Male	18	Negative
Case-22	Male	34	Postive
Case-23	Male	24	Postive
Case-24	Male	25	ND
Case-25	Male	34	Negative
Case-26	Male	41	ND
Case-27	Male	28	Negative
Case-28	Male	43	Postive
Case-29	Male	25	Negative
Case-30	Male	21	ND
Case-31	Male	29	Postive
Case-32	Male	39	Negative
convalescent-1	Male	25	Postive
convalescent-2	Male	34	Postive
convalescent-3	Male	31	Postive
convalescent-4	Male	20	Negative
convalescent-5	Male	43	Negative
convalescent-6	Male	32	Postive
convalescent-7	Male	29	Negative
convalescent-8	Male	36	Negative
convalescent-9	Male	29	Negative
convalescent-10	Male	31	Negative
convalescent-11	Male	26	Postive
convalescent-12	Male	31	Postive
convalescent-13	Male	25	Postive
convalescent-14	Male	29	Postive
convalescent-15	Male	39	Negative
convalescent-16	Male	28	Negative
convalescent-17	Male	34	Postive
convalescent-18	Male	30	Postive
convalescent-19	Male	29	Negative
convalescent-20	Male	19	Postive
convalescent-21	Male	29	Postive
convalescent-22	Male	34	Postive
convalescent-23	Male	25	Postive
ND: not detected
